# Supplementary material for: Estradiol Reverses Ovariectomy-Induced Small RNA–mRNA Stress Signatures to Restore Neuroendocrine, Synaptic, and Immune Homeostasis in the Hypothalamus
Source: Biomolecules. 2026 Feb 26;16(3):354. doi: 10.3390/biom16030354 (PMC13023533; doi:10.3390/biom16030354)
Supplement: Supplementary file 1 [file biomolecules-16-00354-s001.zip]

Archive with 4 entries (4 files):
- Figure S1.tif
- Figure S2.tif
- Figure S3.tif
- Table S1, S2.pdf
